# Supplementary material for: Lens Thickness Microfluctuations in Young and Prepresbyopic Adults During Steady-State Accommodation
Source: Invest Ophthalmol Vis Sci. 2023 Feb 8;64(2):12. doi: 10.1167/iovs.64.2.12 (PMC9919620; doi:10.1167/iovs.64.2.12)
Supplement: Supplement 3 [file iovs-64-2-12_s003.xlsx]

## Sheet: YOUNG
YOUNG SUBJECTS
		SUBJECT 1				SUBJECT 2				SUBJECT 3				SUBJECT 4				SUBJECT 5
Stimulus	Trial	LT (mm)	LFC (µm2/Hz)	HFC (µm2/Hz)	MF (µm2/Hz)	LT (mm)	LFC (µm2/Hz)	HFC (µm2/Hz)	MF (µm2/Hz)	LT (mm)	LFC (µm2/Hz)	HFC (µm2/Hz)	MF (µm2/Hz)	LT (mm)	LFC (µm2/Hz)	HFC (µm2/Hz)	MF (µm2/Hz)	LT (mm)	LFC (µm2/Hz)	HFC (µm2/Hz)	MF (µm2/Hz)
0D	1	3.4227	1024.98	1439.29	3908.61	3.56414	572.7	711.924	1990.86	3.31058	1836.82	1609.74	5123.58	3.69142	1898.4	1429.33	4862.63	3.71008	775.193	1091.8	3141.15
	2	3.43169	1347.05	1108.76	3647.45	3.55189	1876.41	914.586	3801.25	3.31922	1518.56	1762.33	4366.9	3.68834	1994.92	2278.25	6506.13	3.71066	1548.69	822.837	3212.8
	3	3.43879	1627.44	1120.08	4271.68	3.55754	548.54	902.581	2636.52	3.32755	1540.33	1827.6	5195.13	3.68985	3055.32	2045.02	6812.41	3.71016	1353.44	1059.87	3629.81
	4	3.4106	2086.81	1165.46	5143.15	3.55698	362.85	418.745	1300.73	3.31475	1908.64	1968.46	5376.95	3.67633	3205.28	1226.13	5553.43	3.70514	1267.03	1348.79	3797.94
	Average	3.42594	1521.57	1208.4	4242.72	3.55764	840.126	736.959	2432.34	3.31803	1701.09	1792.03	5015.64	3.68648	2538.48	1744.68	5933.65	3.70901	1236.09	1080.82	3445.42
	STD	0.0121646	450.095	155.867	652.583	0.00502836	697.19	231.566	1063.18	0.00726392	200.552	148.893	445.45	0.00688316	687.242	497.742	892.859	0.00259231	329.077	215.192	318.834
2D	1	3.49888	6061.31	3117.43	11898.5	3.64476	3766	2923.39	9268.21	3.42056	1946.49	3097.85	7896.35	3.81428	2995.39	2897	8115.03	3.85489	930.841	1638.99	3824.66
	2	3.50345	3107.53	2100.22	6669.47	3.65523	3519.45	2147.32	7271.02	3.41146	2183.09	3345.99	8595.6	3.82588	2992.35	6687.29	13395.2
	3	3.5369	2122.12	1875.65	6001.76					3.4094	2827.74	3146.41	8327.19	3.8199	1958.36	3469.13	7532.11
	4	3.51331	1913.79	1888.4	5740.28					3.41748	2516.43	3126	7713.18	3.81792	1589.61	3024.13	7049.97	3.83987	1159.76	2022.16	4832.8
	Average	3.51314	3301.19	2245.42	7577.5	3.64999	3642.73	2535.36	8269.61	3.41473	2368.44	3179.07	8133.08	3.8195	2383.93	4019.39	9023.07	3.84738	1045.3	1830.57	4328.73
	STD	0.0169508	1912.32	590.389	2907.1	0.0074005	174.334	548.768	1412.23	0.00518775	385.248	113.052	401.648	0.00485204	720.209	1795.44	2947.08	0.0106244	161.868	270.943	712.861
4D	1	3.6489	1629.08	2483.69	5989.8	3.78348	3157.15	3940.97	10025	3.51318	2702.76	5990.93	11760.2	3.96795	5277.68	4111.18	11849.7	3.99047	1384.73	2552.32	6232.24
	2	3.63749	2679.58	2088.74	6946.93	3.80317	4110.39	3082.4	9942.97	3.51634	4501.09	3687.14	11616.3	3.96416	5290.35	3782.47	11680.1	3.994	1280.48	3019.87	6281.59
	3	3.64955	5262.89	2822.29	9773.28	3.80309	2705.96	2354.1	7690.73	3.51593	3321.04	5846.71	13128.5	3.96862	2363.66	4396.51	10402.6	4.00622	1124.45	2350.75	5218.15
	4	3.65851	1560.11	2515.74	6000.79					3.51725	3699.71	4245.14	11335.5					3.98969	1470.87	1575.39	4471.2
	Average	3.64861	2782.92	2477.61	7177.7	3.79658	3324.5	3125.82	9219.56	3.51568	3556.15	4942.48	11960.1	3.96691	4310.56	4096.72	11310.8	3.99509	1315.13	2374.58	5550.8
	STD	0.00861431	1730.85	300.842	1787.6	0.0113429	717.018	794.326	1324.64	0.00175271	752.126	1151.67	798.64	0.00240762	1686.08	307.275	791.08	0.00764791	149.063	602.016	870.748
Max	1	3.75413	2884.92	2217.34	7800.59	3.96335	3843.61	3705.02	10276.3	3.65657	2741.22	4221.51	9874.04	4.09506	3248.63	2423.86	7668.01	4.24277	659.022	1034.8	2696.65
	2	3.78225	3305.13	2926.58	8579.62	3.95922	2582.92	3379.91	8159.3	3.65149	2919.95	4825.53	10543.6	4.09305	2704.9	2467.15	7453.6	4.22811	1293.21	1327.34	3967.26
	3	3.77734	1246.31	2064.62	5087.64	3.98657	4418.16	2245.16	9020.77	3.64124	2986.23	3406.29	8789.86	4.10809	1455.81	1928.84	5230.3	4.22624	1437.75	1628.27	5033.7
	4	3.78792	2786.23	2781.08	7996.83	3.95993	4542.93	2806.18	10145.2	3.65735	5067.06	4514.06	13903.6	4.09911	2302.69	1906.82	7137.08	4.24497	1570.01	1198.53	4329.39
	Average	3.77541	2555.65	2497.4	7366.17	3.96727	3846.91	3034.07	9400.39	3.65166	3428.61	4241.85	10777.8	4.09882	2428.01	2181.67	6872.25	4.23552	1240	1297.23	4006.75
	STD	0.0148295	901.423	420.477	1554.63	0.0129925	896.002	643.971	1001.06	0.00741668	1097.19	609.194	2205.61	0.00666798	755.196	305.296	1116.14	0.00970983	403.476	251.066	979.228
PRE-PRESBYOPES
		SUBJECT 1				SUBJECT 2				SUBJECT 3				SUBJECT 4				SUBJECT 5
Stimulus	Trials	LT (mm)	LFC (µm2/Hz)	HFC (µm2/Hz)	MF (µm2/Hz)	LT (mm)	LFC (µm2/Hz)	HFC (µm2/Hz)	MF (µm2/Hz)	LT (mm)	LFC (µm2/Hz)	HFC (µm2/Hz)	MF (µm2/Hz)	LT (mm)	LFC (µm2/Hz)	HFC (µm2/Hz)	MF (µm2/Hz)	LT (mm)	LFC (µm2/Hz)	HFC (µm2/Hz)	MF (µm2/Hz)
0D	1	4.42761	1120.18	1234.74	3547.47	3.80849	758.706	758.421	2398.33	3.86561	718.607	1160.33	2830.51	3.81515	590.182	445.581	1771.19	3.77869	674.774	905.132	2644.51
	2	4.41713	418.613	777.607	2243.06	3.81019	539.554	951.055	2617.5	3.85666	639.327	1028.3	2701.79	3.81136	530.73	982.85	2499.66	3.78324	799.266	795.063	2857.56
	3	4.39453	976.45	850.343	2830.08	3.80501	408.089	721.321	2122.88	3.86456	960.16	1246.9	3699.41	3.81229	1438.53	1246.93	3976.61	3.77309	928.706	684.499	2517.43
	4	4.41096	1527.57	829.015	3594.19	3.79883	836.226	812.241	2617.44	3.85171	825.596	810.471	2585.05	3.81889	667.36	652.228	1926.71	3.77631	1051.8	853.807	3045.42
	Average	4.41256	1010.7	922.925	3053.7	3.80563	635.644	810.76	2439.04	3.85964	785.922	1061.5	2954.19	3.81442	806.7	831.898	2543.54	3.77783	863.636	809.625	2766.23
	STD	0.013845	458.579	210.104	643.711	0.00501978	196.97	100.704	234.727	0.00662138	138.989	189.964	506.825	0.00338882	424.917	354.289	1005.42	0.00427469	162.739	94.7667	233.097
Max	1	4.568	1343.38	1358.01	4190.24	4.0555	1030.46	2281.47	5535.62	4.06724	3009.87	1520.1	6375.73	3.869	1069.69	702.337	2553.5	3.93118	785.227	1004.74	3306.55
	2	4.58045	1431.18	1128.62	3709.81	4.05434	1314.52	1944.96	5413.02	4.05085	1747.97	1810.82	5206.82	3.87798	638.771	634.616	1987.09	3.92211	1931.23	1679.8	5606.64
	3	4.57371	2980.27	1828.94	6542.99	4.05817	1173.24	2683.06	5554.16	4.04518	2076.97	1715.09	5287.13					3.92242	1442.93	1328.02	3884.03
	4	4.57431	1924.1	1171.87	4564.12	4.04731	1431.31	3177.78	6808.52	4.05179	1677.86	1883.37	4880.5	3.87374	2416.01	1032.26	2778.86	3.92025	2778.14	1591.93	5899.14
	Average	4.57412	1919.73	1371.86	4751.79	4.05383	1237.38	2521.82	5827.83	4.05377	2128.17	1732.34	5437.54	3.87357	1374.82	789.739	2439.82	3.92399	1734.38	1401.12	4674.09
	STD	0.00508879	751.806	320.562	1244.28	0.00463314	173.675	531.292	656.788	0.00944616	613.011	157.388	649.703	0.00449227	927.082	212.745	407.943	0.00489135	839.448	303.608	1196.61
